# Supplementary material for: Profiling and Bioactivity of Polyphenols from the Omani Medicinal Plant Terminalia dhofarica (syn. Anogeissus dhofarica)
Source: Molecules. 2025 Feb 18;30(4):952. doi: 10.3390/molecules30040952 (PMC11858248; doi:10.3390/molecules30040952)
Supplement: Supplementary file 1 [file molecules-30-00952-s001.zip]

Archive with 1 entries (1 files):
- molecules-3444806-supplementary.pdf
